# Supplementary material for: The Helicobacter pylori Heat-Shock Repressor HspR: Definition of Its Direct Regulon and Characterization of the Cooperative DNA-Binding Mechanism on Its Own Promoter
Source: Front Microbiol. 2018 Aug 14;9:1887. doi: 10.3389/fmicb.2018.01887 (PMC6102357; doi:10.3389/fmicb.2018.01887)
Supplement: TABLE S2 — Library preparation and sequencing performances. [file Table_2.XLSX]

## Sheet: Mapping_statistics
ChIP-seq Samples	Raw reads	unique_mapping	unmapped	HQ reads	HQ %	HQ_unique	PBC	Normalized Strand cross-correlation coefficient (NSC)	Relative Strand cross-correlation Coefficient (RSC)	TAG_QUAL
IP-DHprR-1	2254643	2108729	63075	2184241	0.968775	1460909	0.668841	1.00852	1.24965	1
IP-DHspR-2	3613060	3436785	49963	3554454	0.983779	1830690	0.515041	1.01022	2.12543	2
IP-WT-1	2505666	2363160	25757	2476995	0.988558	1471653	0.594128	1.019	1.96408	2
IP-WT-2	3768045	3590130	62064	3696476	0.981006	1091741	0.295346	1.05751	2.5657	2
							Gene coverage statistics
RNA-seq Samples	Raw reads	Reads mapped	HQ reads	HQ rRNA percentage	HQ mRNA percentage	HQ tRNA percentage	1 read covered genes %	Min reads covering 90% of the genes	Genes covered at least 50% in lenght
WT_A	10541069	9532252	8428366	0.06	0.82	0.01	0.9962	95	0.9785
WT_HS_A	11202675	10391313	9276861	0.05	0.81	0.01	0.9962	71	0.9855
DHspR_A	11698693	10391074	9001948	0.03	0.87	0.01	0.9975	139	0.9874
WT_B	10035949	8932493	7766730	0.06	0.82	0.01	0.9875	95	0.983
WT_HS_B	7794587	7294500	6548153	0.04	0.83	0.01	0.9931	46	0.9792
DHspR_B	12988778	11030775	9211015	0.04	0.83	0.01	0.9981	153	0.9918
